# Supplementary material for: Optimized Selection of Water Resource Allocation Schemes Based on Improved Connection Entropy in Beijing’s Southern Plain
Source: Entropy (Basel). 2022 Jul 1;24(7):920. doi: 10.3390/e24070920 (PMC9319829; doi:10.3390/e24070920)
Supplement: Supplementary file 1 [file entropy-24-00920-s001.zip]

Archive with 1 entries (1 files):
- entropy-1766631-supplementary.pdf
